# Supplementary material for: Selective Antibody-Free Sensing Membranes for Picogram Tetracycline Detection
Source: Biosensors (Basel). 2022 Dec 31;13(1):71. doi: 10.3390/bios13010071 (PMC9855611; doi:10.3390/bios13010071)
Supplement: Supplementary file 1 [file biosensors-13-00071-s001.zip]

Archive with 1 entries (1 files):
- biosensors-2084853-supplementary.pdf
